# Supplementary material for: The Effect of the COVID-19 Pandemic on the Social Inequalities of Health Care Use in Hungary: A Nationally Representative Cross-Sectional Study
Source: Int J Environ Res Public Health. 2022 Feb 16;19(4):2258. doi: 10.3390/ijerph19042258 (PMC8872504; doi:10.3390/ijerph19042258)
Supplement: Supplementary file 1 [file ijerph-19-02258-s001.zip]

Archive with 1 entries (1 files):
- ijerph-1549195-supplementary.pdf
